# Supplementary material for: Characterization of Recombinant GMPR from Pocillopora damicornis and Potential Mechanisms of Cold-Induced Metabolic Adaptation
Source: Biology (Basel). 2026 May 27;15(11):837. doi: 10.3390/biology15110837 (PMC13256074; doi:10.3390/biology15110837)
Supplement: Supplementary file 1 [file biology-15-00837-s001.zip]

Archive with 1 entries (1 files):
- biology-4002592-supplementary.pdf
